# Supplementary material for: Stereotyped whistles in southern resident killer whales
Source: PeerJ. 2021 Aug 27;9:e12085. doi: 10.7717/peerj.12085 (PMC8404572; doi:10.7717/peerj.12085)
Supplement: Supplemental Information 1 — Raw data containing parameters for the 228 whistles analyzed in this study, including year of recording, pod(s) present, duration, whistle type, and whistle ID. Also includes high frequency, low frequency, 90% bandwidth and max frequency amplitude for the fundamental frequency. [file peerj-09-12085-s001.xlsx]

## Sheet: Sheet1
Year	Pod	Duration_s	Low_Freq_Hz	High_Freq_Hz	BW_Hz	Max_Freq_Hz	Type	ID
2006	J	1.42656	7582.1	13075.3	4392.77	9388.48	V
2006	J	3.31371	7736.84	8433.16	258.398	8010.35	S	SW5
2006	J	1.12548	6231.52	12456.3	5081.84	7751.95	V
2006	J	1.03949	10986.3	14313.2	2153.32	12317	S	SW1
2006	J	1.45524	7968.95	12533.7	3617.58	9130.08	V
2006	J	2.19361	5081.09	22050	15159.4	9819.14	V
2006	J	3.57827	6576.32	9825.79	2842.38	8268.75	V
2006	J	4.21129	6885.79	10057.9	2583.98	8785.55	V
2006	J	3.2068	3636.32	5183.68	861.328	4220.51	V
2006	J	1.18644	2940	4487.37	516.797	3789.84	S	SW6
2006	JK	0.315183	3251.98	4874.21	1291.99	4134.38	S	SW7
2006	JK	0.338244	3331.3	4564.74	947.461	4048.24	S	SW7
2006	JK	0.284433	3326.84	4796.84	1205.86	4306.64	S	SW7
2006	JK	0.407432	3122.96	4642.1	1119.73	4048.24	S	SW7
2006	JK	4.55191	3558.95	4487.37	602.93	4134.38	S	SW5
2006	JK	4.88381	3404.21	5183.68	1636.52	3531.45	S	SW5
2006	JK	0.801574	3713.68	6963.16	2067.19	5426.37	S	SW3
2006	JK	3.02148	4100.53	5802.63	1291.99	4478.91	V
2006	JK	0.842892	4177.9	6885.79	1636.52	5857.03	S	SW3
2006	JK	1.35524	4023.16	6189.47	1636.52	4306.64	V
2006	JK	4.79733	3477.11	5261.05	1378.12	4995.7	S	SW5
2006	JK	1.06932	4564.74	5415.79	430.664	4909.57	V
2006	JK	0.975827	3172.11	6112.1	1981.06	5340.23	V
2006	JK	0.963956	3791.05	5338.42	1205.86	4995.7	V
2006	JK	5.98625	8868.82	14777.4	4823.44	13436.7	V
2006	JK	0.85865	4393.73	6421.58	1722.66	4651.17	S	SW3
2006	JK	0.826248	3868.42	6421.58	2325.59	4306.64	S	SW3
2006	JK	0.84292	4564.74	5183.68	602.93	4565.04	V
2006	JK	1.5363	3713.68	9825.79	4306.64	4134.38	V
2006	JK	1.48644	2809.46	6576.32	2583.98	4737.31	V
2006	K	0.849736	3172.11	5338.42	1722.66	4909.57	V
2006	K	0.338567	2862.63	4410	689.062	3789.84	S	SW7
2006	K	1.56857	4023.16	5647.9	947.461	4478.91	V
2006	K	0.522384	3636.32	5338.42	4392.77	689.062	S	SW7
2006	K	1.07025	4874.21	5570.53	5081.84	430.664	V
2006	K	1.14033	4642.1	5261.05	4995.7	516.797	V
2006	K	0.560607	4332.63	5415.79	4995.7	775.195	V
2006	K	1.28048	4332.63	5647.9	5426.37	1033.59	V
2006	K	0.484162	3249.47	4796.84	3875.98	861.328	V
2006	K	0.323305	3470.34	4874.21	4220.51	775.195	S	SW7
2006	L	2.64597	3481.58	7814.21	3359.18	5943.16	V
2006	L	2.12413	3172.11	7968.95	3703.71	3875.98	S	SW1
2006	L	0.258408	9748.42	11141.1	775.195	10335.9	V
2006	L	9.01534	3022.98	5106.32	1808.79	4220.51	S	SW2
2006	L	3.68235	3249.47	5183.68	1636.52	3789.84	S	SW2
2006	L	0.961861	3945.79	5261.05	1033.59	4134.38	V
2006	L	5.21128	2707.89	5493.16	1808.79	3789.84	S	SW2
2006	L	0.610136	3326.84	5415.79	1722.66	3531.45	S	SW3
2006	L	13.9829	3172.11	8046.32	4048.24	3703.71	S	SW2
2006	L	0.765358	4410	6885.79	2067.19	6632.23	V
2006	L	0.839013	8764.64	12611.1	3100.78	9646.88	S	SW1
2006	L	0.310406	3598.12	10212.6	5426.37	4823.44	V
2006	L	0.836518	7814.21	12843.2	3014.65	9646.88	S	SW1
2006	L	0.900282	8672.39	12069.5	1808.79	9560.74	S	SW1
2006	L	1.59938	8711.11	12688.4	2842.38	11025	S	SW1
2006	L	0.892842	9438.95	12765.8	1894.92	10077.5	S	SW1
2006	JKL	0.31121	3172.11	4874.21	861.328	3445.31	S	SW7
2006	JKL	6.6317	3791.05	6415.89	1981.06	5340.23	V
2006	JKL	1.19199	4332.63	5014.72	344.531	4737.31	S	SW6
2006	JKL	5.38645	3466.05	6563.38	2756.25	3703.71	S	SW5
2006	JKL	1.01585	4203.51	6047.16	1378.12	4651.17	S	SW3
2006	JKL	5.01371	3636.32	6784.61	2756.25	4134.38	S	SW5
2006	JKL	1.33535	3687.29	4572.24	516.797	4220.51	V
2006	JKL	1.15512	3945.79	4572.24	344.531	4220.51	V
2006	JKL	1.46642	3945.79	9291.97	4823.44	5943.16	V
2006	JKL	0.606237	3908.53	5309.7	861.328	4478.91	V
2006	JKL	2.08086	4793.48	5678.43	430.664	5254.1	S	SW6
2006	JKL	0.679964	4100.53	5088.46	602.93	4565.04	V
2006	JKL	9.33925	3023.58	5014.72	1464.26	4909.57	V
2006	JKL	3.70294	3556.45	4940.97	1033.59	3962.11	S	SW5
2006	JKL	6.97581	3353.23	5752.17	1894.92	3617.58	V
2006	JKL	2.78539	3326.84	4867.22	1205.86	4048.24	V
2006	JKL	4.53856	3868.42	6268.4	1808.79	4823.44	V
2006	JKL	1.16331	4796.84	5162.21	172.266	4995.7	V
2006	JKL	4.44844	3636.32	6784.61	2239.45	4306.64	V
2006	JKL	4.96895	3481.58	4255.26	516.797	4048.24	S	SW5
2006	JKL	0.787512	4100.53	6576.32	1550.39	4823.44	S	SW3
2006	JKL	3.34838	3636.32	5183.68	1119.73	4823.44	S	SW5
2006	JKL	0.402506	3404.21	4719.47	344.531	4134.38	S	SW7
2006	JKL	0.402506	3481.58	5493.16	1205.86	4220.51	S	SW7
2006	JKL	1.55751	4118.29	7891.58	1981.06	4995.7	S	SW1
2006	JKL	3.39602	7035.41	10986.3	3273.05	9302.34	V
2006	JKL	0.433535	3404.21	4487.37	602.93	4220.51	S	SW7
2006	JKL	0.377336	3326.84	4951.58	775.195	3962.11	S	SW7
2006	JKL	0.369307	3326.84	4719.47	947.461	4134.38	S	SW7
2006	JKL	0.481705	10467.3	12378.9	1291.99	12144.7	V
2007	J	5.97245	3558.95	5261.05	1464.26	4651.17	S	SW2
2007	J	2.77621	3713.68	5338.42	1291.99	4651.17	V
2007	J	3.99469	2707.89	5415.79	2239.45	4306.64	V
2007	J	1.03156	3945.79	4410	258.398	4134.38	V
2007	J	2.89255	4177.9	5570.53	1119.73	4306.64	S	SW6
2007	J	1.86278	3945.79	5106.32	947.461	4909.57	V
2007	J	5.33366	4796.84	5880	516.797	5254.1	V
2007	J	1.24276	4100.53	7272.63	1981.06	6029.3	S	SW3
2007	J	2.44267	4177.9	6189.47	1636.52	4651.17	V
2007	JK	1.37872	4796.84	5880	861.328	5254.1	V
2007	JK	3.43187	3404.21	4564.74	689.062	4220.51	S	SW5
2007	JK	4.72703	2630.53	5183.68	1981.06	4823.44	V
2007	JK	0.746892	4023.16	6498.95	1550.39	4306.64	S	SW3
2007	JK	6.8876	3249.47	4564.74	516.797	4134.38	S	SW5
2007	JK	3.80675	3481.58	6034.74	1205.86	4048.24	S	SW5
2007	JK	1.25935	5338.42	6421.58	861.328	5770.9	S	SW6
2007	JK	1.12106	3868.42	5338.42	947.461	4909.57	V
2007	JK	1.66097	3249.47	4564.74	689.062	3703.71	V
2007	JK	3.29638	3868.42	5261.05	1119.73	4823.44	V
2007	JK	1.8611	3094.74	10676.8	2583.98	4220.51	V
2007	JK	0.728781	4796.84	5880	775.195	5081.84	V
2007	JK	0.53811	3326.84	4564.74	947.461	4306.64	V
2007	JK	1.37218	4487.37	5802.63	1033.59	5684.77	V
2007	JK	6.56365	3481.58	5183.68	1291.99	4134.38	S	SW5
2007	JL	3.96433	4100.53	5570.53	1205.86	5167.97	V
2007	JL	10.6903	8897.37	11837.4	2325.59	10422.1	V
2007	JL	7.54663	2603.12	5570.53	2411.72	3962.11	V
2007	JL	0.75972	7504.74	9361.58	1205.86	7751.95	V
2007	JL	0.266569	4100.53	4642.1	344.531	4220.51	V
2007	JL	0.499816	7427.37	8510.53	689.062	8010.35	V
2007	L	0.839229	3326.84	4642.1	1033.59	4306.64	V
2007	L	3.26988	4051.59	6963.16	2497.85	4651.17	V
2007	JKL	1.86873	3945.79	4642.1	516.797	4134.38	S	SW6
2007	JKL	0.761389	4100.53	6731.05	1894.92	4478.91	S	SW3
2007	JKL	1.14975	3320.27	4951.58	689.062	3875.98	V
2007	JKL	0.783532	4292.18	7195.26	1722.66	5426.37	S	SW3
2007	JKL	2.50389	3326.84	4255.26	258.398	3962.11	S	SW5
2007	JKL	0.817598	3945.79	7814.21	1722.66	4565.04	S	SW3
2007	JKL	4.95328	3558.95	7736.84	3703.71	4134.38	V
2007	JKL	11.4904	3649.12	4796.84	947.461	4220.51	S	SW5
2007	JKL	2.52718	3868.42	6963.16	2411.72	4306.64	V
2007	JKL	1.30849	4796.84	5493.16	516.797	4909.57	S	SW6
2007	JKL	0.910811	4255.26	6189.47	1722.66	4392.77	S	SW3
2007	JKL	1.78314	3249.47	6266.84	2497.85	3445.31	V
2007	JKL	0.731214	4177.9	5570.53	1205.86	4565.04	S	SW3
2007	JKL	0.974953	4211.8	6034.74	1291.99	5598.63	S	SW3
2007	JKL	4.84536	3791.05	4487.37	344.531	4048.24	S	SW5
2007	JKL	10.3319	3404.21	6266.84	2497.85	3962.11	V
2007	JKL	0.900931	3017.37	5493.16	2067.19	5254.1	V
2007	JKL	0.328911	3558.95	4796.84	1033.59	4220.51	S	SW7
2007	JKL	0.350362	3558.95	5338.42	1033.59	4048.24	S	SW7
2007	JKL	1.83404	4828.47	9361.58	4048.24	5340.23	V
2007	JKL	1.77113	4867.22	5570.53	258.398	5167.97	S	SW6
2015	JL	0.961941	3873.68	6063.16	2062.5	3937.5	S	SW1
2015	JL	1.21846	3789.47	5221.05	750	4125	V
2015	JL	2.65276	4210.53	6231.58	1687.5	4875	V
2015	JL	4.15486	3621.05	5052.63	750	4125	S	SW5
2015	J	4.78998	3810.93	7145.5	3000	5625	V
2015	J	0.539717	4049.12	5052.63	375	4125	V
2015	J	2.99015	3705.26	9010.53	4500	6187.5	V
2015	J	0.452866	7410.53	8757.9	750	8250	V
2015	L	2.56307	2694.74	6231.58	2812.5	2812.5	V
2015	JK	1.24642	3810.93	6736.84	1312.5	3937.5	V
2015	K	0.269359	3572.75	5221.05	1125	4125	S	SW7
2015	K	0.276265	3572.75	5052.63	937.5	4312.5	S	SW7
2015	K	0.324612	3572.75	6400	937.5	4312.5	S	SW7
2015	K	0.295579	3368.42	5557.9	1125	4312.5	S	SW7
2015	K	0.254188	3873.68	5894.74	1312.5	4312.5	S	SW7
2015	K	1.42117	4547.37	6400	1687.5	6187.5	V
2015	K	0.311649	3621.05	5557.9	1312.5	3937.5	S	SW7
2015	K	0.287522	3115.79	4547.37	1312.5	4312.5	S	SW7
2015	JKL	1.6682	3452.63	4042.11	562.5	3843.75	S	SW5
2015	JKL	1.15048	4631.58	5473.68	750	4875	V
2015	JKL	2.41601	4294.74	5810.53	1031.25	4500	V
2015	KL	0.647376	4463.16	5389.47	750	4968.75	S	SW6
2015	KL	0.779794	7831.58	10273.7	1312.5	9093.75	S	SW6
2015	KL	0.569776	4229.89	6905.26	2437.5	4781.25	V
2015	JKL	0.37726	3200	5052.63	1312.5	4406.25	S	SW7
2015	JKL	1.12724	5978.95	11200	3937.5	9187.5	S	SW1
2015	JKL	2.57206	3452.63	4294.74	562.5	3937.5	V
2015	JKL	0.778173	7494.74	8673.68	843.75	8250	V
2015	JKL	0.843703	8589.47	12463.2	2906.25	8812.5	S	SW1
2015	JKL	0.344034	6821.05	9768.42	656.25	7406.25	V
2015	K	0.269314	3284.21	4968.42	1125	4125	S	SW7
2015	K	0.288103	3200	4968.42	1312.5	4125	S	SW7
2015	K	0.319419	3284.21	5557.9	1500	4125	S	SW7
2015	K	0.325682	3452.63	5221.05	1406.25	4125	S	SW7
2015	K	0.306893	3536.84	5473.68	1125	4125	S	SW7
2015	K	0.300629	3115.79	5810.53	1406.25	4031.25	S	SW7
2015	K	0.305327	3200	5810.53	656.25	4031.25	S	SW7
2015	K	0.288103	3368.42	5557.9	1500	3937.5	S	SW7
2015	K	0.425892	3368.42	5305.26	1125	4125	S	SW7
2016	JK	1.30037	5570.53	7350	1464.26	5770.9	V	SW6
2016	J	0.99566	5028.95	5725.26	516.797	5340.23	S	SW6
2016	J	2.17515	3636.32	4410	602.93	3789.84	S	SW5
2016	J	3.71972	4177.9	7504.74	2670.12	5426.37	V
2016	JL	5.67135	2862.63	6034.74	1808.79	3531.45	V
2016	JL	7.48857	3868.42	5647.9	1033.59	4220.51	V
2016	JL	4.39439	3868.42	6112.1	1464.26	4306.64	V
2016	JL	3.69652	3404.21	4410	516.797	3703.71	S	SW5
2016	K	4.8335	3945.79	5028.95	689.062	4478.91	S	SW6
2016	KL	1.04985	3404.21	4796.84	1119.73	4220.51	S	SW6
2016	KL	2.17814	2862.63	6885.79	3359.18	3617.58	V
2016	JKL	0.531674	4332.63	5802.63	1033.59	5426.37	V
2016	JKL	2.81787	4255.26	5647.9	1033.59	5167.97	V
2016	JKL	1.32947	9671.05	12301.6	2325.59	9733.01	S	SW6
2016	JK	1.00757	4177.9	5106.32	602.93	4823.44	V
2016	JK	0.718687	4023.16	5725.26	861.328	4737.31	V
2016	JK	0.352298	3249.47	4874.21	602.93	3962.11	S	SW7
2016	JK	0.288884	3249.47	4951.58	1119.73	3962.11	S	SW7
2016	JK	0.281838	3558.95	4642.1	689.062	4134.38	S	SW7
2016	JK	0.345252	3481.58	4564.74	602.93	4134.38	S	SW7
2016	JK	0.338036	3868.42	5570.53	1033.59	4048.24	S	SW7
2016	JK	0.315869	3404.21	5338.42	1464.26	5167.97	S	SW7
2016	JK	0.310328	3791.05	5028.95	1119.73	4995.7	S	SW7
2016	JK	0.792218	4719.47	5725.26	947.461	4995.7	V
2016	JK	2.55668	3481.58	5802.63	1981.06	4823.44	S	SW6
2016	JK	0.971978	4642.1	6189.47	1119.73	4995.7	V
2016	JK	0.416204	3172.11	5028.95	1119.73	4220.51	S	SW7
2016	JK	0.379953	3249.47	4564.74	689.062	3962.11	S	SW7
2016	JK	0.881812	4487.37	6266.84	1378.12	4995.7	V
2016	JK	3.35813	3713.68	4487.37	689.062	4478.91	S	SW5
2016	JK	4.08291	3558.95	4255.26	602.93	3875.98	S	SW5
2016	JK	3.65408	3636.32	4874.21	689.062	4048.24	S	SW5
2016	JK	0.706658	4100.53	6498.95	1291.99	5167.97	S	SW3
2016	JK	3.00782	3636.32	4796.84	516.797	3962.11	S	SW5
2016	JK	1.66699	4177.9	6498.95	2067.19	5340.23	V
2016	JK	3.01386	4100.53	6112.1	1550.39	4995.7	V
2016	JK	0.939574	3868.42	5667.47	1378.12	4909.57	V
2016	JK	5.81682	3326.84	4410	947.461	3531.45	S	SW5
2016	KL	3.05143	4210.53	5305.26	937.5	5062.5	V
2016	JK	0.361081	3326.84	5106.32	1464.26	3617.58	S	SW7
2016	L	1.69692	3481.58	5028.95	1378.12	3617.58	V
2016	L	1.26581	3481.58	4564.74	947.461	3962.11	S	SW5
2017	JL	6.89048	3452.63	12800	8062.5	5156.25	S	SW5
2017	JL	4.2625	3873.68	13136.8	7875	4218.75	S	SW2
2017	JL	5.8689	3957.89	13473.7	8531.25	4125	V
2017	JL	3.29247	3621.05	12205.1	6937.5	7218.75	S	SW5
2017	JL	0.559365	4126.32	11957.9	6656.25	4781.25	S	SW3
2017	JKL	0.277088	3172.11	17872.1	9646.88	8527.15	S	SW7
2017	JKL	0.295159	3404.21	17794.7	9991.41	4478.91	S	SW7
2017	JKL	0.319254	3172.11	17872.1	10335.9	3875.98	S	SW7
